# Supplementary material for: Neoadjuvant Immune Checkpoint Inhibitors for Resectable Hepatocellular Carcinoma: A Systematic Review and Meta-Analysis
Source: Cancers (Basel). 2023 Jan 18;15(3):600. doi: 10.3390/cancers15030600 (PMC9913451; doi:10.3390/cancers15030600)
Supplement: Supplementary file 1 [file cancers-15-00600-s001.zip]

Archive with 1 entries (1 files):
- cancers-2093640-supplementary.pdf
